# Supplementary material for: A Velocity Stretch Reflex Threshold Based on Muscle–Tendon Unit Peak Acceleration to Detect Possible Occurrences of Spasticity during Gait in Children with Cerebral Palsy
Source: Sensors (Basel). 2023 Dec 20;24(1):41. doi: 10.3390/s24010041 (PMC10780611; doi:10.3390/s24010041)
Supplement: Supplementary file 1 [file sensors-24-00041-s001.zip]

Archive with 1 entries (1 files):
- sensors-2725530-supplementary.pdf
